# Supplementary material for: Genomic and temporal analyses of Mycobacterium bovis in southern Brazil
Source: Microb Genom. 2021 May 20;7(5):000569. doi: 10.1099/mgen.0.000569 (PMC8209730; doi:10.1099/mgen.0.000569)
Supplement: Supplementary material 1 [file mgen-7-0569-s001.xlsx]

## Sheet: Brazil
Brazilian isolate metadata
Sequencing_ID	Isolate_ID	ENA accession	Host	Country	Region	City	Herd	Animal_ID	Gender	Livestock	Age	Breed	Year	Infected tissues	LST	M. bovis culture positive	Mb.400 PCR positive	Spoligotype	Clonal_complex	Longitude	Latitude
ELMO-76-LTRQ_S40	MbRS-001	ERS4870236	Bovine	Brazil	Rio Grande do Sul	Teutônia	A	1	Female	Dairy cattle	> 36 months	Jersey	2015	LTRQ	Yes	Yes	Yes	SB1369	EU2	-51.832.388	-29.526.638
76-TP-ElmoSpeil_S4	MbRS-002	ERS4870237	Bovine	Brazil	Rio Grande do Sul	Teutônia	A	1	Female	Dairy cattle	> 36 months	Jersey	2015	TP	Yes	Yes	Yes	SB1369	EU2	-51.832.388	-29.526.638
ELMO-88-LTRQ_S49	MbRS-003	ERS4870238	Bovine	Brazil	Rio Grande do Sul	Charqueadas	A	2	Female	Beef cattle	2 to 14 years	A x H	2015	TF	Yes	Yes	Yes	SB1369	EU2	-51.832.388	-29.526.638
88-TP-ElmoSpeil_S17	MbRS-004	ERS4870240	Bovine	Brazil	Rio Grande do Sul	Teutônia	A	2	Female	Dairy cattle	> 36 months	Jersey	2015	LTRQ	Yes	Yes	Yes	SB1369	EU2	-51.832.388	-29.526.638
ELMO-90-LRF_S36	MbRS-005	ERS4870241	Bovine	Brazil	Rio Grande do Sul	Teutônia	A	3	Female	Dairy cattle	> 36 months	Jersey	2015	TP	Yes	Yes	Yes	SB1369	EU2	-51.832.388	-29.526.638
ELMO-91-LPAR_S28	MbRS-006	ERS4870242	Bovine	Brazil	Rio Grande do Sul	Teutônia	A	4	Female	Dairy cattle	> 36 months	Jersey	2015	LRF	Yes	Yes	Yes	SB1369	EU2	-51.832.388	-29.526.638
146-LP-ElmoSpeil_S26	MbRS-007	ERS4870243	Bovine	Brazil	Rio Grande do Sul	Teutônia	A	5	Female	Dairy cattle	> 36 months	Jersey	2015	LPAR	Yes	Yes	Yes	SB0295	EU2	-51.832.388	-29.526.638
185-TP-ElmoSpeil_S33	MbRS-008	ERS4870244	Bovine	Brazil	Rio Grande do Sul	Teutônia	A	6	Female	Dairy cattle	> 36 months	Jersey	2015	LP	Yes	Yes	Yes	SB0295	EU2	-51.832.388	-29.526.638
239-TP-Elmo-Speil_S48	MbRS-009	ERS4870245	Bovine	Brazil	Rio Grande do Sul	Teutônia	A	7	Female	Dairy cattle	> 36 months	Jersey	2015	TP	Yes	Yes	Yes	SB0295	EU2	-51.832.388	-29.526.638
ELMO-243-LP_S34	MbRS-010	ERS4870246	Bovine	Brazil	Rio Grande do Sul	Teutônia	A	8	Female	Dairy cattle	> 36 months	Jersey	2015	TP	Yes	Yes	Yes	SB0295	EU2	-51.832.388	-29.526.638
ELMO-243-TP_S37	MbRS-011	ERS4870247	Bovine	Brazil	Rio Grande do Sul	Teutônia	A	8	Female	Dairy cattle	> 36 months	Jersey	2015	LP	Yes	Yes	Yes	SB0295	EU2	-51.832.388	-29.526.638
Elmo_266_LP	MbRS-012	ERS4870248	Bovine	Brazil	Rio Grande do Sul	Teutônia	A	9	Female	Dairy cattle	> 36 months	Jersey	2015	TP	Yes	Yes	Yes	SB2709	EU2	-51.832.388	-29.526.638
288-LP-Faz-Pesq_S21	MbRS-013	ERS4870249	Bovine	Brazil	Rio Grande do Sul	Teutônia	A	10	Female	Dairy cattle	> 36 months	Jersey	2015	LP	Yes	Yes	Yes	SB0295	EU2	-51.832.388	-29.526.638
293-LRF-ElmoSpeil_S25	MbRS-014	ERS4870251	Bovine	Brazil	Rio Grande do Sul	Teutônia	A	11	Female	Dairy cattle	> 36 months	Jersey	2015	LP	Yes	Yes	Yes	SB0295	EU2	-51.832.388	-29.526.638
297-LRF-ElmoSpeil_S32	MbRS-015	ERS4870252	Bovine	Brazil	Rio Grande do Sul	Teutônia	A	12	Female	Dairy cattle	> 36 months	Jersey	2015	LRF	Yes	Yes	Yes	SB0295	EU2	-51.832.388	-29.526.638
ARNO-59-LRF_S35	MbRS-016	ERS4870253	Bovine	Brazil	Rio Grande do Sul	Teutônia	B	13	Female	Dairy cattle	> 36 months	Jersey	2017	LRF	Yes	Yes	Yes	SB0295	EU2	-51.835.169	-29.543.472
136-AZUL-CARCACA-FazPesq_S15	MbRS-017	ERS4870254	Bovine	Brazil	Rio Grande do Sul	Fazenda Vila Nova	C	14	Female	Dairy cattle	> 36 months	HBW*	2016	LRF	Yes	Yes	Yes	SB1993	EU2	-51.433.583	-30.043.916
136-AZUL-LP-FazPesqueiro_S55	MbRS-018	ERS4870256	Bovine	Brazil	Rio Grande do Sul	Eldorado do Sul	C	14	Female	Beef cattle	10 years	A x H**	2016	Carcass	Yes	Yes	Yes	SB1993	EU2	-51.433.583	-30.043.916
136-AZUL-TP-Faz-Pesqueiro_S54	MbRS-019	ERS4870257	Bovine	Brazil	Rio Grande do Sul	Eldorado do Sul	C	14	Female	Beef cattle	10 years	A x H	2016	LP	Yes	Yes	Yes	SB1993	EU2	-51.433.583	-30.043.916
212-PRETO-LRF-Faz-Pesq_S60	MbRS-020	ERS4870258	Bovine	Brazil	Rio Grande do Sul	Eldorado do Sul	C	15	Female	Beef cattle	10 years	A x H	2016	TP	Yes	Yes	Yes	SB1993	EU2	-51.433.583	-30.043.916
309-AZUL-LP-FazPesq_S52	MbRS-021	ERS4870259	Bovine	Brazil	Rio Grande do Sul	Eldorado do Sul	C	16	Female	Beef cattle	3.5 years	A x H	2016	LRF	Yes	Yes	Yes	SB0140	EU1	-51.433.583	-30.043.916
309-AZUL-TP-FazPesq_S13	MbRS-022	ERS4870261	Bovine	Brazil	Rio Grande do Sul	Eldorado do Sul	C	16	Female	Beef cattle	13 years	A x H	2016	LP	Yes	Yes	Yes	SB0140	EU1	-51.433.583	-30.043.916
506-AZUL-LP-FazPesq_S14	MbRS-023	ERS4870263	Bovine	Brazil	Rio Grande do Sul	Eldorado do Sul	C	17	Female	Beef cattle	13 years	A x H	2016	TP	Yes	Yes	Yes	SB0140	EU1	-51.433.583	-30.043.916
Fazenda_Pesqueiro_606_Ver_LP	MbRS-024	ERS4870264	Bovine	Brazil	Rio Grande do Sul	Eldorado do Sul	C	18	Female	Beef cattle	13 years	A x H	2016	LP	Yes	Yes	Yes	SB2710	EU1	-51.433.583	-30.043.916
606-VERMELHO-TP-FazPesq_S2	MbRS-025	ERS4870266	Bovine	Brazil	Rio Grande do Sul	Eldorado do Sul	C	18	Female	Beef cattle	5 years	A x H	2016	LP	Yes	Yes	Yes	SB2712	EU1	-51.433.583	-30.043.916
764-AZUL-CARCACA-FazPesq_S23	MbRS-026	ERS4870268	Bovine	Brazil	Rio Grande do Sul	Eldorado do Sul	C	19	Female	Beef cattle	5 years	A x H	2016	TP	Yes	Yes	Yes	SB1993	EU2	-51.433.583	-30.043.916
764-AZUL-LM-FazPesq_S24	MbRS-027	ERS4870269	Bovine	Brazil	Rio Grande do Sul	Eldorado do Sul	C	19	Female	Beef cattle	11 years	A x H	2016	CAR	No	Yes	Yes	SB1993	EU2	-51.433.583	-30.043.916
764-AZUL-LP-Faz-Pesq_S22	MbRS-028	ERS4870271	Bovine	Brazil	Rio Grande do Sul	Eldorado do Sul	C	19	Female	Beef cattle	11 years	A x H	2016	LM	Yes	Yes	Yes	SB1993	EU2	-51.433.583	-30.043.916
779-AZUL-LP-Faz-Pesq_S3	MbRS-029	ERS4870273	Bovine	Brazil	Rio Grande do Sul	Eldorado do Sul	C	20	Female	Beef cattle	11 years	A x H	2016	LP	Yes	Yes	Yes	SB2712	EU1	-51.433.583	-30.043.916
779-AZUL-TP-FazPesq_S53	MbRS-030	ERS4870275	Bovine	Brazil	Rio Grande do Sul	Eldorado do Sul	C	20	Female	Beef cattle	12 years	A x H	2016	LP	Yes	Yes	Yes	SB2712	EU1	-51.433.583	-30.043.916
833-AZUL-LP-FazPesq_S12	MbRS-031	ERS4870277	Bovine	Brazil	Rio Grande do Sul	Eldorado do Sul	C	21	Female	Beef cattle	12 years	A x H	2016	TP	No	Yes	Yes	SB1993	EU2	-51.433.583	-30.043.916
833-AZUL-LRF-FazPesq_S11	MbRS-032	ERS4870279	Bovine	Brazil	Rio Grande do Sul	Eldorado do Sul	C	21	Female	Beef cattle	11 years	A x H	2016	LP	Yes	Yes	Yes	SB1993	EU2	-51.433.583	-30.043.916
833-AZUL-TP-FazPesq_S31	MbRS-033	ERS4870281	Bovine	Brazil	Rio Grande do Sul	Eldorado do Sul	C	21	Female	Beef cattle	11 years	A x H	2016	LRF	Yes	Yes	Yes	SB1993	EU2	-51.433.583	-30.043.916
917-AZUL-TP-Faz-Pesq_S45	MbRS-034	ERS4870282	Bovine	Brazil	Rio Grande do Sul	Eldorado do Sul	C	22	Female	Beef cattle	11 years	A x H	2016	TP	Yes	Yes	Yes	SB0140	EU1	-51.433.583	-30.043.916
FIGADO-2-FazUmbu_S8	MbRS-035	ERS4870284	Bovine	Brazil	Rio Grande do Sul	Eldorado do Sul	D	23	Female	Beef cattle	10 years	A x H	2017	TP	Yes	Yes	Yes	SB1993	EU2	-51.538.916	-29.981.499
FAZ-UMBU-LMED_S57	MbRS-036	ERS4870286	Bovine	Brazil	Rio Grande do Sul	Charqueadas	D	24	Female	Beef cattle	2 to 14 years	A x H	2017	LMED	Yes	Yes	Yes	SB0140	EU1	-51.538.916	-29.981.499
FAZ-UMBU-LP_S1	MbRS-037	ERS4870287	Bovine	Brazil	Rio Grande do Sul	Charqueadas	D	25	Female	Beef cattle	2 to 14 years	A x H	2017	LP	Yes	Yes	Yes	SB0140	EU1	-51.538.916	-29.981.499
FAZ-UMBU-LRF_S5	MbRS-038	ERS4870290	Bovine	Brazil	Rio Grande do Sul	Charqueadas	D	26	Female	Beef cattle	2 to 14 years	A x H	2017	LRF	Yes	Yes	Yes	SB1993	EU2	-51.538.916	-29.981.499
L-SUB-M-Faz-Umbu_S46	MbRS-039	ERS4870292	Bovine	Brazil	Rio Grande do Sul	Charqueadas	D	27	Female	Beef cattle	2 to 14 years	A x H	2017	LSUBM	Yes	Yes	Yes	SB1993	EU2	-51.538.916	-29.981.499
FAZUMBU-TP-2-_S27	MbRS-040	ERS4870294	Bovine	Brazil	Rio Grande do Sul	Charqueadas	D	28	Female	Beef cattle	2 to 14 years	A x H	2017	TP	Yes	Yes	Yes	SB1993	EU2	-51.538.916	-29.981.499
21-LM-JairSand_S50	MbRS-041	ERS4870295	Bovine	Brazil	Rio Grande do Sul	Ibirubá	E	29	Female	Dairy cattle	4 years	HBW	2016	LM	Yes	Yes	Yes	SB0121	EU2	-53.150.248	-28.660.642
58-LP-JairSand_S58	MbRS-042	ERS4870298	Bovine	Brazil	Rio Grande do Sul	Ibirubá	E	30	Female	Dairy cattle	3 years	HBW	2016	LP	Yes	Yes	Yes	SB0121	EU2	-53.150.248	-28.660.642
58-LRF-JairSand_S59	MbRS-043	ERS4870299	Bovine	Brazil	Rio Grande do Sul	Ibirubá	E	30	Female	Dairy cattle	3 years	HBW	2016	LRF	Yes	Yes	Yes	SB0121	EU2	-53.150.248	-28.660.642
61-LRF-JairSand_S44	MbRS-044	ERS4870302	Bovine	Brazil	Rio Grande do Sul	Ibirubá	E	31	Female	Dairy cattle	4 years	HBW	2016	LRF	Yes	Yes	Yes	SB0121	EU2	-53.150.248	-28.660.642
445-LRF-JairSand_S6	MbRS-045	ERS4870304	Bovine	Brazil	Rio Grande do Sul	Ibirubá	E	32	Female	Dairy cattle	3 years	HBW	2016	LRF	Yes	Yes	Yes	SB0295	EU2	-53.150.248	-28.660.642
33-LP-MiltonSand_S9	MbRS-046	ERS4870306	Bovine	Brazil	Rio Grande do Sul	Ibirubá	F	33	Female	Dairy cattle	3 years	HBW	2016	LP	Yes	Yes	Yes	SB0121	EU2	-53.139.882	-28.656.174
33-TP-MiltonSand_S19	MbRS-047	ERS4870308	Bovine	Brazil	Rio Grande do Sul	Ibirubá	F	33	Female	Dairy cattle	3 years	HBW	2016	TP	Yes	Yes	Yes	SB0121	EU2	-53.139.882	-28.656.174
79-LRF-MiltonSand_S56	MbRS-048	ERS4870310	Bovine	Brazil	Rio Grande do Sul	Ibirubá	F	34	Female	Dairy cattle	4 years	HBW	2016	LRF	Yes	Yes	Yes	SB0121	EU2	-53.139.882	-28.656.174
492-FIGADO-MiltonSand_S51	MbRS-049	ERS4870312	Bovine	Brazil	Rio Grande do Sul	Ibirubá	F	35	Female	Dairy cattle	4 years	HBW	2016	TF	Yes	Yes	Yes	SB0121	EU2	-53.139.882	-28.656.174
492-LP-MiltonSand_S43	MbRS-050	ERS4870313	Bovine	Brazil	Rio Grande do Sul	Ibirubá	F	35	Female	Dairy cattle	4 years	HBW	2016	LP	Yes	Yes	Yes	SB0121	EU2	-53.139.882	-28.656.174
492-TP-MiltonSand_S38	MbRS-051	ERS4870315	Bovine	Brazil	Rio Grande do Sul	Ibirubá	F	35	Female	Dairy cattle	4 years	HBW	2016	TP	Yes	Yes	Yes	SB0121	EU2	-53.139.882	-28.656.174
n-1-LPAR-JoseAdaoBraun_S16	MbRS-052	ERS4870317	Bovine	Brazil	Rio Grande do Sul	Estrela	G	36	Female	Dairy cattle	2 to 3 years	HBW	2015	LPAR	Yes	Yes	Yes	SB1135	EU2	-51.904.972	-29.575.083
N-2-LMED-JoseAdaoBraun_S18	MbRS-053	ERS4870318	Bovine	Brazil	Rio Grande do Sul	Estrela	G	37	Female	Dairy cattle	2 to 3 years	HBW	2015	LMED	Yes	Yes	Yes	SB1135	EU2	-51.904.972	-29.575.083
6-LPAR-JoseAdaoBraun_S30	MbRS-054	ERS4870320	Bovine	Brazil	Rio Grande do Sul	Estrela	G	38	Female	Dairy cattle	2 to 3 years	HBW	2015	LPAR	Yes	Yes	Yes	SB1135	EU2	-51.904.972	-29.575.083
8-LRF-JoseAdaoBraun_S29	MbRS-055	ERS4870321	Bovine	Brazil	Rio Grande do Sul	Estrela	G	39	Female	Dairy cattle	2 to 3 years	HBW	2015	LRF	Yes	Yes	Yes	SB1135	EU2	-51.904.972	-29.575.083
N-9-LMED-JoseAdaoBraun_S41	MbRS-056	ERS4870322	Bovine	Brazil	Rio Grande do Sul	Estrela	G	40	Female	Dairy cattle	2 to 3 years	HBW	2015	LMED	Yes	Yes	Yes	SB1135	EU2	-51.904.972	-29.575.083
Flavio_9669_LRF	MbRS-057	ERS4870323	Bovine	Brazil	Rio Grande do Sul	Bom Retiro do Sul	H	41	Female	Dairy cattle	2 years	HBW	2017	LRF	Yes	Yes	Yes	SB2711	EU2	-51.910.277	-29.581
237004-LP-FlavioWalter_S10	MbRS-058	ERS4870325	Bovine	Brazil	Rio Grande do Sul	Bom Retiro do Sul	H	42	Female	Dairy cattle	7 years	HBW	2017	LP	Yes	Yes	Yes	SB1135	EU2	-51.910.277	-29.581
TB-022_S22	TB-022_S22	ERS4870327	Bovine	Brazil	Rio Grande do Sul	Arroio do Tigre	I	43	Female	Dairy cattle	2 years	HBW	2019	LRF	Yes	Yes	Yes	SB1768	EU2	-53.056.388	-29.282.222
TB-023_S23	TB-023_S23	ERS4870328	Bovine	Brazil	Rio Grande do Sul	Arroio do Tigre	I	43	Female	Dairy cattle	2 years	HBW	2019	LM	Yes	Yes	Yes	SB1768	EU2	-53.056.388	-29.282.222
TB-024_S24	TB-024_S24	ERS4870329	Bovine	Brazil	Rio Grande do Sul	Arroio do Tigre	I	44	Female	Dairy cattle	2 years	HBW	2019	TP	Yes	Yes	Yes	SB1768	EU2	-53.056.388	-29.282.222
TB-025_S25	TB-025_S25	ERS4870330	Bovine	Brazil	Rio Grande do Sul	Arroio do Tigre	I	45	Female	Dairy cattle	2 years	HBW	2019	LRF	Yes	Yes	Yes	SB1768	EU2	-53.056.388	-29.282.222
TB-026_S26	TB-026_S26	ERS4870331	Bovine	Brazil	Rio Grande do Sul	Estrela	J	46	Female	Dairy cattle	2 years	HBW	2019	LRF	Yes	Yes	Yes	SB0295	EU2	-51.897.455	-29.552.509
TB-027_S27	TB-027_S27	ERS4870332	Bovine	Brazil	Rio Grande do Sul	Estrela	J	47	Female	Dairy cattle	2 years	HBW	2019	TP	Yes	Yes	Yes	SB0295	EU2	-51.897.455	-29.552.509
TB-028_S28	TB-028_S28	ERS4870333	Bovine	Brazil	Rio Grande do Sul	Estrela	J	47	Female	Dairy cattle	2 years	HBW	2019	LRF	Yes	Yes	Yes	SB0295	EU2	-51.897.455	-29.552.509
TB-029_S29	TB-029_S29	ERS4870334	Bovine	Brazil	Rio Grande do Sul	Estrela	J	48	Female	Dairy cattle	2 years	HBW	2019	LRF	Yes	Yes	Yes	SB0295	EU2	-51.897.455	-29.552.509
TB-030_S30	TB-030_S30	ERS4870335	Bovine	Brazil	Rio Grande do Sul	Arroio do Tigre	K	49	Female	Dairy cattle	2 years	HBW	2019	LP	Yes	Yes	Yes	SB0121	EU2	-53.078.611	-29.231.111
TB-031_S31	TB-031_S31	ERS4870336	Bovine	Brazil	Rio Grande do Sul	Arroio do Tigre	K	50	Female	Dairy cattle	2 years	HBW	2019	LP	Yes	Yes	Yes	SB0121	EU2	-53.078.611	-29.231.111
TB-033_S33	TB-033_S33	ERS4870337	Bovine	Brazil	Rio Grande do Sul	Não-Me-Toque	L	51	Female	Dairy cattle	2 years	HBW	2019	LRF	Yes	Yes	Yes	SB0121	EU2	-5.281.525	-28.508.528
TB-034_S34	TB-034_S34	ERS4870338	Bovine	Brazil	Rio Grande do Sul	Não-Me-Toque	L	52	Female	Dairy cattle	2 years	HBW	2019	TP	Yes	Yes	Yes	SB0121	EU2	-5.281.525	-28.508.528
TB-035_S35	TB-035_S35	ERS4870339	Bovine	Brazil	Rio Grande do Sul	Camaquã	M	53	Female	Dairy cattle	2 years	HBW	2018	LTRQ	Yes	Yes	Yes	SB0295	EU2	-51.859.055	-30.771.833
TB-036_S36	TB-036_S36	ERS4870340	Bovine	Brazil	Rio Grande do Sul	Camaquã	M	54	Female	Dairy cattle	2 years	HBW	2018	LRF	Yes	Yes	Yes	SB0295	EU2	-51.859.055	-30.771.833
TB-037_S37	TB-037_S37	ERS4870342	Bovine	Brazil	Rio Grande do Sul	Camaquã	M	55	Female	Dairy cattle	2 years	HBW	2018	LRF	Yes	Yes	Yes	SB0295	EU2	-51.859.055	-30.771.833
TB-038_S38	TB-038_S38	ERS4870343	Bovine	Brazil	Rio Grande do Sul	Camaquã	M	56	Female	Dairy cattle	2 years	HBW	2018	TP	Yes	Yes	Yes	SB0121	EU2	-51.859.055	-30.771.833

## Sheet: S_America
South American isolates
Isolate ID	Data type	ENA accession	GenBank accession	Country	Host	Date of collection	Spoligotype	Clonal complex	Pubmed ID	doi
G00006	Sequence data	ERR3445485	NA	Brazil	Bovine	2015	SB0822	unknown4	32019968	https://doi.org/10.1038/s41598-020-58398-5
G00011	Sequence data	ERR3445486	NA	Brazil	Buffalo	2015	SB0822	unknown4	32019968	https://doi.org/10.1038/s41598-020-58398-5
G00014	Sequence data	ERR3445488	NA	Brazil	Buffalo	2015	SB0822	unknown4	32019968	https://doi.org/10.1038/s41598-020-58398-5
G00009	Sequence data	ERR3445489	NA	Brazil	Buffalo	2015	SB0822	unknown4	32019968	https://doi.org/10.1038/s41598-020-58398-5
G00004	Sequence data	ERR3445490	NA	Brazil	Bovine	2015	New pattern	unknown4	32019968	https://doi.org/10.1038/s41598-020-58398-5
G00017	Sequence data	ERR3445491	NA	Brazil	Buffalo	2015	SB0822	unknown4	32019968	https://doi.org/10.1038/s41598-020-58398-5
G00010	Sequence data	ERR3445492	NA	Brazil	Buffalo	2015	SB0822	unknown4	32019968	https://doi.org/10.1038/s41598-020-58398-5
G00005	Sequence data	ERR3445493	NA	Brazil	Bovine	2015	SB0822	unknown4	32019968	https://doi.org/10.1038/s41598-020-58398-5
G00018	Sequence data	ERR3445494	NA	Brazil	Buffalo	2015	SB0822	unknown4	32019968	https://doi.org/10.1038/s41598-020-58398-5
G00001	Sequence data	ERR3445495	NA	Brazil	Buffalo	2014	New pattern	unknown4	32019968	https://doi.org/10.1038/s41598-020-58398-5
G00015	Sequence data	ERR3445496	NA	Brazil	Bovine	2015	New pattern	unknown4	32019968	https://doi.org/10.1038/s41598-020-58398-5
G00019	Sequence data	ERR3445497	NA	Brazil	Bovine	2015	SB0822	unknown4	32019968	https://doi.org/10.1038/s41598-020-58398-5
G00012	Sequence data	ERR3445498	NA	Brazil	Bovine	2015	SB0822	unknown4	32019968	https://doi.org/10.1038/s41598-020-58398-5
G00007	Sequence data	ERR3445499	NA	Brazil	Bovine	2015	SB0822	unknown4	32019968	https://doi.org/10.1038/s41598-020-58398-5
G00013	Sequence data	ERR3445500	NA	Brazil	Buffalo	2015	SB0822	unknown4	32019968	https://doi.org/10.1038/s41598-020-58398-5
G00021	Sequence data	ERR3906063	NA	Brazil	Bovine	2015	SB0822	unknown4	32019968	https://doi.org/10.1038/s41598-020-58398-5
SP38	Sequence data	SRR6705904	NA	Brazil	Bovine	2010	SB0121	EU2	29259589	https://doi.org/10.3389/fmicb.2017.02389
MbURU-003	Sequence data	SRR5430090	NA	Uruguay	Bovine	2015	SB0145	EU1	29291727	https://doi.org/10.1186/s12864-017-4249-6
MbURU-004	Sequence data	SRR5430091	NA	Uruguay	Bovine	2015	SB0274	EU1	29291727	https://doi.org/10.1186/s12864-017-4249-6
MbURU-005	Sequence data	SRR5430098	NA	Uruguay	Bovine	2014	SB0145	EU1	29291727	https://doi.org/10.1186/s12864-017-4249-6
MbURU-002	Sequence data	SRR5430569	NA	Uruguay	Bovine	2008	SB0130	EU1	29291727	https://doi.org/10.1186/s12864-017-4249-6
MbURU-006	Sequence data	SRR5430746	NA	Uruguay	Bovine	2014	SB1072	EU1	29291727	https://doi.org/10.1186/s12864-017-4249-6
MbURU-007	Sequence data	SRR5430747	NA	Uruguay	Bovine	2014	SB0130	EU1	29291727	https://doi.org/10.1186/s12864-017-4249-6
MbURU-009	Sequence data	SRR5430749	NA	Uruguay	Bovine	2015	SB0274	EU1	29291727	https://doi.org/10.1186/s12864-017-4249-6
MbURU-010	Sequence data	SRR5430750	NA	Uruguay	Bovine	2014	SB0130	EU1	29291727	https://doi.org/10.1186/s12864-017-4249-6
MbURU-011	Sequence data	SRR5431711	NA	Uruguay	Bovine	2015	SB0274	EU1	29291727	https://doi.org/10.1186/s12864-017-4249-6
MbURU-012	Sequence data	SRR5431718	NA	Uruguay	Bovine	2015	SB0130	EU1	29291727	https://doi.org/10.1186/s12864-017-4249-6
MbURU-013	Sequence data	SRR5431720	NA	Uruguay	Bovine	2013	SB0145	EU1	29291727	https://doi.org/10.1186/s12864-017-4249-6
MbURU-015	Sequence data	SRR5431721	NA	Uruguay	Bovine	2015	SB0274	EU1	29291727	https://doi.org/10.1186/s12864-017-4249-6
MbURU-017	Sequence data	SRR5431732	NA	Uruguay	Bovine	2015	SB0130	EU1	29291727	https://doi.org/10.1186/s12864-017-4249-6
MbURU-018	Sequence data	SRR5431790	NA	Uruguay	Bovine	2015	SB0130	EU1	29291727	https://doi.org/10.1186/s12864-017-4249-6
MbURU-019	Sequence data	SRR5431791	NA	Uruguay	Bovine	2010	SB0145	EU1	29291727	https://doi.org/10.1186/s12864-017-4249-6
MbURU-020	Sequence data	SRR5431792	NA	Uruguay	Bovine	2008	SB0145	EU1	29291727	https://doi.org/10.1186/s12864-017-4249-6
MbURU-021	Sequence data	SRR5431793	NA	Uruguay	Bovine	2010	SB0274	EU1	29291727	https://doi.org/10.1186/s12864-017-4249-6
MbURU-023	Sequence data	SRR5431795	NA	Uruguay	Bovine	2005	SB0274	EU1	29291727	https://doi.org/10.1186/s12864-017-4249-6
04-303	Assembly	NA	AVSW00000000.1	Argentina	Pig	2004	SB0140	EU1	28201585	https://doi.org/10.1093/gbe/evx022
09-1191	Assembly	NA	JPFP00000000.1	Argentina	Bovine	2009	SB0140	EU1	28201585	https://doi.org/10.1093/gbe/evx022
05-567	Assembly	NA	JPFQ00000000.1	Argentina	Bovine	2000	SB0140	EU1	28201585	https://doi.org/10.1093/gbe/evx022
05-566	Assembly	NA	JPFR00000000.1	Argentina	Bovine	2000	SB0140	EU1	28201585	https://doi.org/10.1093/gbe/evx022
534	Assembly	NA	JQEM00000000.1	Argentina	Bovine	1994	SB0140	EU1	28201585	https://doi.org/10.1093/gbe/evx022
09-1193	Assembly	NA	JQEN00000000.1	Argentina	Bovine	2009	SB0140	EU1	28201585	https://doi.org/10.1093/gbe/evx022
09-1192	Assembly	NA	JQEO00000000.1	Argentina	Bovine	2009	SB0140	EU1	28201585	https://doi.org/10.1093/gbe/evx022
45-08B	Assembly	NA	JQEP00000000.1	Brazil	Bovine	2008	SB0140	EU1	28201585	https://doi.org/10.1093/gbe/evx022
18-08C	Assembly	NA	JQEQ00000000.1	Brazil	Bovine	2008	SB0140	EU1	28201585	https://doi.org/10.1093/gbe/evx022
32-08	Assembly	NA	JQER00000000.1	Brazil	Bovine	2008	SB0140	EU1	28201585	https://doi.org/10.1093/gbe/evx022
49-09	Assembly	NA	JQES00000000.1	Brazil	Bovine	2009	SB0140	EU1	28201585	https://doi.org/10.1093/gbe/evx022
08-08BF2	Assembly	NA	JQET00000000.1	Brazil	Bovine	2008	SB0140	EU1	28201585	https://doi.org/10.1093/gbe/evx022
50	Assembly	NA	JQEU00000000.1	Brazil	Bovine	2009	SB0140	EU1	28201585	https://doi.org/10.1093/gbe/evx022
35	Assembly	NA	JQEV00000000.1	Brazil	Bovine	2003	New pattern		28201585	https://doi.org/10.1093/gbe/evx022
0822-11	Assembly	NA	JQEW00000000.1	Brazil	Bovine	2012	SB0140	EU1	28201585	https://doi.org/10.1093/gbe/evx022
61-09	Assembly	NA	JQEX00000000.1	Brazil	Sheep	2009	SB0140	EU1	28201585	https://doi.org/10.1093/gbe/evx022
M1009	Assembly	NA	NBZZ00000000.1	Paraguay	Bovine	2016	SB0267	EU1	28705977	https://doi.org/10.1128/genomea.00616-17
M1010	Assembly	NA	NCTD00000000.1	Paraguay	Bovine	2016	SB0267	EU1	28705977	https://doi.org/10.1128/genomea.00616-17

## Sheet: Eu2
Eu2 isolates
Isolate ID	ENA accession	Country	Host	Date of collection	Spoligotype	Pubmed ID	doi
1474	ERR1815538	South Africa	Lion	1998	SB0121	28412523	https://doi.org/10.1016/j.meegid.2017.04.012
1081(1)	ERR1815540	South Africa	Kudu	1997	SB0121	28412523	https://doi.org/10.1016/j.meegid.2017.04.012
1457(4)	ERR1815541	South Africa	Buffalo	1999	SB0121	28412523	https://doi.org/10.1016/j.meegid.2017.04.012
150(3) BovisKNP	ERR1815542	South Africa	Buffalo	1998	SB0121	28412523	https://doi.org/10.1016/j.meegid.2017.04.012
440(5) BovisKNP	ERR1815545	South Africa	Buffalo	1998	SB0121	28412523	https://doi.org/10.1016/j.meegid.2017.04.012
659(A) BovisKNP	ERR1815546	South Africa	Buffalo	1996	SB0121	28412523	https://doi.org/10.1016/j.meegid.2017.04.012
747(11)	ERR1815547	South Africa	Buffalo	2000	SB0121	28412523	https://doi.org/10.1016/j.meegid.2017.04.012
Bovis 1595-F(24)	ERR1815549	South Africa	Lion	1999	SB0121	28412523	https://doi.org/10.1016/j.meegid.2017.04.012
16-0583	SRR5657358	Mexico	Bovine	2015	SB1345	28739421	https://doi.org/10.1016/j.ijid.2017.07.012
16-0584	SRR5657359	Mexico	Bovine	2015	SB1345	28739421	https://doi.org/10.1016/j.ijid.2017.07.012
16-0585	SRR5657513	Mexico	Bovine	2015	SB1345	28739421	https://doi.org/10.1016/j.ijid.2017.07.012
16-0586	SRR5657512	Mexico	Bovine	2015	SB2469	28739421	https://doi.org/10.1016/j.ijid.2017.07.012
SP38	SRR6705904	Brazil	Bovine	2010	SB0121	29259589	https://doi.org/10.3389/fmicb.2017.02389
2002-0476	SRR6467889	Canada	Bovine	2003	SB0265	29650575	https://doi.org/10.1128/genomea.00258-18
09-0091FM	SRR7236378	Mexico	Bovine	2009	SB0121	30138365	https://doi.org/10.1371/journal.pone.0201981
09-0215FM	SRR7236344	Mexico	Bovine	2009	SB0121	30138365	https://doi.org/10.1371/journal.pone.0201981
09-0229FM	SRR7236345	Mexico	Bovine	2009	SB0121	30138365	https://doi.org/10.1371/journal.pone.0201981
09-0240FM	SRR7236380	Mexico	Bovine	2009	SB0121	30138365	https://doi.org/10.1371/journal.pone.0201981
09-0254FM	SRR7236381	Mexico	Bovine	2009	SB0121	30138365	https://doi.org/10.1371/journal.pone.0201981
09-0267FM	SRR7236387	Mexico	Bovine	2009	SB0121	30138365	https://doi.org/10.1371/journal.pone.0201981
09-0288FM	SRR7236192	Mexico	Bovine	2009	SB0295	30138365	https://doi.org/10.1371/journal.pone.0201981
09-0326FM	SRR7236264	Mexico	Bovine	2009	SB0121	30138365	https://doi.org/10.1371/journal.pone.0201981
09-0480FM	SRR7236193	Mexico	Bovine	2009	SB2582	30138365	https://doi.org/10.1371/journal.pone.0201981
09-0575FM	SRR7236231	Mexico	Bovine	2009	SB0121	30138365	https://doi.org/10.1371/journal.pone.0201981
09-0576FM	SRR7236232	Mexico	Bovine	2009	SB0121	30138365	https://doi.org/10.1371/journal.pone.0201981
10-0378FM	SRR7236269	Mexico	Bovine	2010	SB0121	30138365	https://doi.org/10.1371/journal.pone.0201981
10-0882FM	SRR7236129	Mexico	Bovine	2010	SB0121	30138365	https://doi.org/10.1371/journal.pone.0201981
97-1496FM	SRR7236149	Mexico	Bovine	1997	SB0121	30138365	https://doi.org/10.1371/journal.pone.0201981
97-1500FM	SRR7236145	Mexico	Bovine	1997	SB0121	30138365	https://doi.org/10.1371/journal.pone.0201981
97-1515FM	SRR7236407	Mexico	Bovine	1997	SB0121	30138365	https://doi.org/10.1371/journal.pone.0201981
97-1527FM	SRR7236112	Mexico	Bovine	1997	SB0121	30138365	https://doi.org/10.1371/journal.pone.0201981
97-2184FM	SRR7236253	Mexico	Bovine	1997	SB0121	30138365	https://doi.org/10.1371/journal.pone.0201981
97-2414FM	SRR7236131	Mexico	Bovine	1997	SB0152	30138365	https://doi.org/10.1371/journal.pone.0201981
00-0121	SRR1791692	USA	Cervid	2000	SB0265	30425994	https://doi.org/10.3389/fvets.2018.00253
01-2217	SRR1791714	USA	Bovine	2001	SB0121	30425994	https://doi.org/10.3389/fvets.2018.00253
01-2656	SRR1791722	USA	Bovine	2001	SB0121	30425994	https://doi.org/10.3389/fvets.2018.00253
01-4280	SRR1791736	USA	Bovine	2001	SB0121	30425994	https://doi.org/10.3389/fvets.2018.00253
01-4286	SRR7240492	USA	Bovine	2001	SB0121	30425994	https://doi.org/10.3389/fvets.2018.00253
02-2159	SRR7240342	USA	Bovine	2002	SB0121	30425994	https://doi.org/10.3389/fvets.2018.00253
02-3019	SRR1791797	USA	Bovine	2002	SB0121	30425994	https://doi.org/10.3389/fvets.2018.00253
02-3307	SRR1791802	USA	Bovine	2002	SB0121	30425994	https://doi.org/10.3389/fvets.2018.00253
02-3401	SRR1791804	USA	Bovine	2002	SB0121	30425994	https://doi.org/10.3389/fvets.2018.00253
02-4744	SRR7240344	USA	Bovine	2002	SB0121	30425994	https://doi.org/10.3389/fvets.2018.00253
02-5899	SRR1791824	USA	Bovine	2002	SB0121	30425994	https://doi.org/10.3389/fvets.2018.00253
02-6259	SRR1791830	USA	Bovine	2002	SB0121	30425994	https://doi.org/10.3389/fvets.2018.00253
02-6316	SRR1791832	USA	Cervid	2002	SB0265	30425994	https://doi.org/10.3389/fvets.2018.00253
02-6437	SRR7240349	USA	Bovine	2002	SB0121	30425994	https://doi.org/10.3389/fvets.2018.00253
03-0248	SRR1791841	USA	Bovine	2003	SB0121	30425994	https://doi.org/10.3389/fvets.2018.00253
03-1438	SRR1791858	USA	Bovine	2003	SB0121	30425994	https://doi.org/10.3389/fvets.2018.00253
03-1852	SRR1791860	USA	Bovine	2003	SB1345	30425994	https://doi.org/10.3389/fvets.2018.00253
03-2614	SRR1791866	USA	Bovine	2003	SB1345	30425994	https://doi.org/10.3389/fvets.2018.00253
03-2617	SRR1791867	USA	Bovine	2003	SB1345	30425994	https://doi.org/10.3389/fvets.2018.00253
03-2618	SRR7240357	USA	Bovine	2003	SB1345	30425994	https://doi.org/10.3389/fvets.2018.00253
03-2620	SRR1791868	USA	Bovine	2003	SB1345	30425994	https://doi.org/10.3389/fvets.2018.00253
03-2622	SRR1791869	USA	Bovine	2003	SB1345	30425994	https://doi.org/10.3389/fvets.2018.00253
03-2623	SRR7240356	USA	Bovine	2003	SB1345	30425994	https://doi.org/10.3389/fvets.2018.00253
03-2627	SRR7240355	USA	Bovine	2003	SB1345	30425994	https://doi.org/10.3389/fvets.2018.00253
03-2628	SRR7240354	USA	Bovine	2003	SB1345	30425994	https://doi.org/10.3389/fvets.2018.00253
03-2629	SRR1791870	USA	Bovine	2003	SB1345	30425994	https://doi.org/10.3389/fvets.2018.00253
03-2994	SRR1791875	USA	Bovine	2003	SB1345	30425994	https://doi.org/10.3389/fvets.2018.00253
03-2995	SRR1791876	USA	Bovine	2003	SB1345	30425994	https://doi.org/10.3389/fvets.2018.00253
03-4006	SRR1791880	USA	Bovine	2003	SB1345	30425994	https://doi.org/10.3389/fvets.2018.00253
03-6196	SRR1791891	USA	Bovine	2003	SB0121	30425994	https://doi.org/10.3389/fvets.2018.00253
05-3852	SRR1791946	USA	Bovine	2005	SB0121	30425994	https://doi.org/10.3389/fvets.2018.00253
05-4738	SRR7240359	USA	Bovine	2005	SB0121	30425994	https://doi.org/10.3389/fvets.2018.00253
05-4965	SRR1791950	USA	Cervid	2005	SB0121	30425994	https://doi.org/10.3389/fvets.2018.00253
05-6456	SRR1791959	USA	Bovine	2005	SB0121	30425994	https://doi.org/10.3389/fvets.2018.00253
05-6593	SRR1791960	USA	Bovine	2005	SB0121	30425994	https://doi.org/10.3389/fvets.2018.00253
06-3192	SRR1792005	USA	Bovine	2006	SB0121	30425994	https://doi.org/10.3389/fvets.2018.00253
06-8471	SRR1792027	USA	Bovine	2006	SB0121	30425994	https://doi.org/10.3389/fvets.2018.00253
07-6182	SRR1792068	USA	Bovine	2007	SB0152	30425994	https://doi.org/10.3389/fvets.2018.00253
08-1587	SRR1792101	USA	Bovine	2008	SB0121	30425994	https://doi.org/10.3389/fvets.2018.00253
08-2416	SRR1792108	USA	Bovine	2008	SB0121	30425994	https://doi.org/10.3389/fvets.2018.00253
08-2429	SRR1792109	USA	Bovine	2008	SB0121	30425994	https://doi.org/10.3389/fvets.2018.00253
08-2431	SRR1792110	USA	Bovine	2008	SB0121	30425994	https://doi.org/10.3389/fvets.2018.00253
08-2434	SRR1792111	USA	Bovine	2008	SB0121	30425994	https://doi.org/10.3389/fvets.2018.00253
08-2906	SRR1792118	USA	Bovine	2008	SB0121	30425994	https://doi.org/10.3389/fvets.2018.00253
08-3760	SRR1792122	USA	Bovine	2008	SB0121	30425994	https://doi.org/10.3389/fvets.2018.00253
08-5176	SRR1792147	USA	Bovine	2008	SB0121	30425994	https://doi.org/10.3389/fvets.2018.00253
08-6489	SRR1792155	USA	Bovine	2008	SB0121	30425994	https://doi.org/10.3389/fvets.2018.00253
09-2046	SRR1792171	USA	Bovine	2009	SB0121	30425994	https://doi.org/10.3389/fvets.2018.00253
09-4486	SRR1792189	USA	Cervid	2009	SB0265	30425994	https://doi.org/10.3389/fvets.2018.00253
09-4488	SRR1792190	USA	Cervid	2009	SB0265	30425994	https://doi.org/10.3389/fvets.2018.00253
09-5045	SRR1792193	USA	Bovine	2009	SB0121	30425994	https://doi.org/10.3389/fvets.2018.00253
09-5427	SRR1792200	USA	Cervid	2009	SB0265	30425994	https://doi.org/10.3389/fvets.2018.00253
09-5763	SRR1792203	USA	Bovine	2009	SB0121	30425994	https://doi.org/10.3389/fvets.2018.00253
09-5790	SRR1792204	USA	Bovine	2009	SB0121	30425994	https://doi.org/10.3389/fvets.2018.00253
09-5872	SRR1792206	USA	Cervid	2009	SB0265	30425994	https://doi.org/10.3389/fvets.2018.00253
09-6060	SRR1792208	USA	Cervid	2009	SB0265	30425994	https://doi.org/10.3389/fvets.2018.00253
09-6061	SRR1792209	USA	Cervid	2009	SB0265	30425994	https://doi.org/10.3389/fvets.2018.00253
09-6064	SRR1792210	USA	Cervid	2009	SB0265	30425994	https://doi.org/10.3389/fvets.2018.00253
09-6068	SRR1792211	USA	Cervid	2009	SB0265	30425994	https://doi.org/10.3389/fvets.2018.00253
09-6069	SRR1792212	USA	Cervid	2009	SB0265	30425994	https://doi.org/10.3389/fvets.2018.00253
09-6071	SRR1792213	USA	Cervid	2009	SB0265	30425994	https://doi.org/10.3389/fvets.2018.00253
09-6072	SRR1792214	USA	Cervid	2009	SB0265	30425994	https://doi.org/10.3389/fvets.2018.00253
09-6075	SRR1792215	USA	Cervid	2009	SB0265	30425994	https://doi.org/10.3389/fvets.2018.00253
09-6077	SRR1792216	USA	Cervid	2009	SB0265	30425994	https://doi.org/10.3389/fvets.2018.00253
09-6078	SRR1792217	USA	Cervid	2009	SB0265	30425994	https://doi.org/10.3389/fvets.2018.00253
09-6080	SRR1792218	USA	Cervid	2009	SB0265	30425994	https://doi.org/10.3389/fvets.2018.00253
09-6084	SRR1792219	USA	Cervid	2009	SB0265	30425994	https://doi.org/10.3389/fvets.2018.00253
09-6085	SRR1792220	USA	Cervid	2009	SB0265	30425994	https://doi.org/10.3389/fvets.2018.00253
09-6087	SRR1792221	USA	Cervid	2009	SB0265	30425994	https://doi.org/10.3389/fvets.2018.00253
09-6108	SRR1792222	USA	Cervid	2009	SB0265	30425994	https://doi.org/10.3389/fvets.2018.00253
09-6116	SRR1792223	USA	Cervid	2009	SB0265	30425994	https://doi.org/10.3389/fvets.2018.00253
09-6122	SRR1792224	USA	Cervid	2009	SB0265	30425994	https://doi.org/10.3389/fvets.2018.00253
09-6124	SRR1792225	USA	Cervid	2009	SB0265	30425994	https://doi.org/10.3389/fvets.2018.00253
09-6125	SRR1792226	USA	Cervid	2009	SB0265	30425994	https://doi.org/10.3389/fvets.2018.00253
09-6127	SRR1792227	USA	Cervid	2009	SB0265	30425994	https://doi.org/10.3389/fvets.2018.00253
09-6128	SRR1792228	USA	Cervid	2009	SB0265	30425994	https://doi.org/10.3389/fvets.2018.00253
09-6129	SRR1792229	USA	Cervid	2009	SB0265	30425994	https://doi.org/10.3389/fvets.2018.00253
09-6130	SRR1792230	USA	Cervid	2009	SB0265	30425994	https://doi.org/10.3389/fvets.2018.00253
09-7359	SRR1792232	USA	Cervid	2009	SB0265	30425994	https://doi.org/10.3389/fvets.2018.00253
09-7360	SRR1792233	USA	Cervid	2009	SB0265	30425994	https://doi.org/10.3389/fvets.2018.00253
09-7361	SRR1792234	USA	Cervid	2009	SB0265	30425994	https://doi.org/10.3389/fvets.2018.00253
09-7362	SRR1792235	USA	Cervid	2009	SB0265	30425994	https://doi.org/10.3389/fvets.2018.00253
09-7364	SRR1792236	USA	Cervid	2009	SB0265	30425994	https://doi.org/10.3389/fvets.2018.00253
09-7365	SRR1792237	USA	Bovine	2009	SB0265	30425994	https://doi.org/10.3389/fvets.2018.00253
09-7366	SRR1792238	USA	Cervid	2009	SB0265	30425994	https://doi.org/10.3389/fvets.2018.00253
09-7367	SRR1792239	USA	Bovine	2009	SB0265	30425994	https://doi.org/10.3389/fvets.2018.00253
10-1862	SRR1792245	USA	Bovine	2010	SB0121	30425994	https://doi.org/10.3389/fvets.2018.00253
10-2172	SRR1792246	USA	Bovine	2010	SB0265	30425994	https://doi.org/10.3389/fvets.2018.00253
10-7034	SRR1792261	USA	Bovine	2010	SB0121	30425994	https://doi.org/10.3389/fvets.2018.00253
10-7071	SRR1792264	USA	Bovine	2010	SB0265	30425994	https://doi.org/10.3389/fvets.2018.00253
11-3877	SRR1792284	USA	Bovine	2011	SB0265	30425994	https://doi.org/10.3389/fvets.2018.00253
11-5428	SRR1792292	USA	Bovine	2011	SB0265	30425994	https://doi.org/10.3389/fvets.2018.00253
11-5501	SRR1792295	USA	Bovine	2011	SB0265	30425994	https://doi.org/10.3389/fvets.2018.00253
13-2821	SRR1792409	USA	Bovine	2013	SB0121	30425994	https://doi.org/10.3389/fvets.2018.00253
13-2822	SRR1792410	USA	Bovine	2013	SB0121	30425994	https://doi.org/10.3389/fvets.2018.00253
13-7000	SRR1792444	USA	Bovine	2013	SB0265	30425994	https://doi.org/10.3389/fvets.2018.00253
13-7459	SRR1792445	USA	Bovine	2013	SB0121	30425994	https://doi.org/10.3389/fvets.2018.00253
13-8025	SRR1792449	USA	Bovine	2013	SB0121	30425994	https://doi.org/10.3389/fvets.2018.00253
16-2110	SRR7240239	USA	Bovine	2016	SB0265	30425994	https://doi.org/10.3389/fvets.2018.00253
16-2112	SRR7240271	USA	Bovine	2016	SB0265	30425994	https://doi.org/10.3389/fvets.2018.00253
16-2115	SRR7240085	USA	Bovine	2016	SB0265	30425994	https://doi.org/10.3389/fvets.2018.00253
16-2116	SRR7240086	USA	Bovine	2016	SB0265	30425994	https://doi.org/10.3389/fvets.2018.00253
16-2219	SRR7240083	USA	Bovine	2016	SB0121	30425994	https://doi.org/10.3389/fvets.2018.00253
16-2394	SRR7240089	USA	Bovine	2016	SB0265	30425994	https://doi.org/10.3389/fvets.2018.00253
16-2395	SRR7240090	USA	Bovine	2016	SB0265	30425994	https://doi.org/10.3389/fvets.2018.00253
16-2396	SRR7240405	USA	Bovine	2016	SB0265	30425994	https://doi.org/10.3389/fvets.2018.00253
16-2398	SRR7240406	USA	Bovine	2016	SB0265	30425994	https://doi.org/10.3389/fvets.2018.00253
16-2399	SRR7240407	USA	Bovine	2016	SB0265	30425994	https://doi.org/10.3389/fvets.2018.00253
16-2400	SRR7240408	USA	Bovine	2016	SB0265	30425994	https://doi.org/10.3389/fvets.2018.00253
16-2401	SRR7240253	USA	Bovine	2016	SB0265	30425994	https://doi.org/10.3389/fvets.2018.00253
16-2402	SRR7240252	USA	Bovine	2016	SB0265	30425994	https://doi.org/10.3389/fvets.2018.00253
16-2403	SRR7240251	USA	Bovine	2016	SB0265	30425994	https://doi.org/10.3389/fvets.2018.00253
16-2404	SRR7240250	USA	Bovine	2016	SB0265	30425994	https://doi.org/10.3389/fvets.2018.00253
16-2406	SRR7240257	USA	Bovine	2016	SB0265	30425994	https://doi.org/10.3389/fvets.2018.00253
16-2434	SRR7240256	USA	Bovine	2016	SB0265	30425994	https://doi.org/10.3389/fvets.2018.00253
16-2439	SRR7240255	USA	Bovine	2016	SB0265	30425994	https://doi.org/10.3389/fvets.2018.00253
16-2440	SRR7240254	USA	Bovine	2016	SB0265	30425994	https://doi.org/10.3389/fvets.2018.00253
16-2441	SRR7240249	USA	Bovine	2016	SB0265	30425994	https://doi.org/10.3389/fvets.2018.00253
16-2742	SRR7240248	USA	Bovine	2016	SB0265	30425994	https://doi.org/10.3389/fvets.2018.00253
16-2743	SRR7240111	USA	Bovine	2016	SB0265	30425994	https://doi.org/10.3389/fvets.2018.00253
16-2744	SRR7240112	USA	Bovine	2016	SB0265	30425994	https://doi.org/10.3389/fvets.2018.00253
16-3539	SRR7240113	USA	Bovine	2016	SB0121	30425994	https://doi.org/10.3389/fvets.2018.00253
16-3625	SRR7240114	USA	Cervid	2016	SB0265	30425994	https://doi.org/10.3389/fvets.2018.00253
16-3868	SRR7240107	USA	Raccoon	2016	SB0265	30425994	https://doi.org/10.3389/fvets.2018.00253
16-7409	SRR7240240	USA	Bovine	2016	SB0121	30425994	https://doi.org/10.3389/fvets.2018.00253
16-9211	SRR7240243	USA	Bovine	2016	SB0265	30425994	https://doi.org/10.3389/fvets.2018.00253
16-9212	SRR7240244	USA	Bovine	2016	SB0265	30425994	https://doi.org/10.3389/fvets.2018.00253
16-9213	SRR7240245	USA	Bovine	2016	SB0265	30425994	https://doi.org/10.3389/fvets.2018.00253
16-9214	SRR7240246	USA	Bovine	2016	SB0265	30425994	https://doi.org/10.3389/fvets.2018.00253
16-9215	SRR7240247	USA	Bovine	2016	SB0265	30425994	https://doi.org/10.3389/fvets.2018.00253
16-9216	SRR7240232	USA	Bovine	2016	SB0265	30425994	https://doi.org/10.3389/fvets.2018.00253
17-10174	SRR7240102	USA	Raccoon	2017	SB0265	30425994	https://doi.org/10.3389/fvets.2018.00253
17-11694	SRR7240118	USA	Bovine	2017	SB0265	30425994	https://doi.org/10.3389/fvets.2018.00253
17-11695	SRR7240512	USA	Bovine	2017	SB0265	30425994	https://doi.org/10.3389/fvets.2018.00253
17-13044	SRR7240287	USA	Bovine	2017	SB0265	30425994	https://doi.org/10.3389/fvets.2018.00253
17-13052	SRR7240294	USA	Bovine	2017	SB0265	30425994	https://doi.org/10.3389/fvets.2018.00253
17-2516	SRR7240468	USA	Bovine	2017	SB0265	30425994	https://doi.org/10.3389/fvets.2018.00253
17-2517	SRR7240469	USA	Bovine	2017	SB0265	30425994	https://doi.org/10.3389/fvets.2018.00253
17-2518	SRR7240048	USA	Bovine	2017	SB0265	30425994	https://doi.org/10.3389/fvets.2018.00253
17-2542	SRR7240051	USA	Bovine	2017	SB0265	30425994	https://doi.org/10.3389/fvets.2018.00253
17-2549	SRR7240096	USA	Bovine	2017	SB0265	30425994	https://doi.org/10.3389/fvets.2018.00253
17-3279	SRR7240431	USA	Bovine	2017	SB0265	30425994	https://doi.org/10.3389/fvets.2018.00253
17-3281	SRR7240432	USA	Bovine	2017	SB0265	30425994	https://doi.org/10.3389/fvets.2018.00253
17-5327	SRR7240434	USA	Bovine	2017	SB0265	30425994	https://doi.org/10.3389/fvets.2018.00253
18-0732	SRR7240523	USA	Bovine	2018	SB0265	30425994	https://doi.org/10.3389/fvets.2018.00253
18-0905	SRR7240522	USA	Bovine	2018	SB0265	30425994	https://doi.org/10.3389/fvets.2018.00253
18-0910	SRR7240525	USA	Bovine	2018	SB0265	30425994	https://doi.org/10.3389/fvets.2018.00253
18-0914	SRR7240524	USA	Bovine	2018	SB0265	30425994	https://doi.org/10.3389/fvets.2018.00253
90-3091	SRR7240455	USA	Bovine	1990	SB0965	30425994	https://doi.org/10.3389/fvets.2018.00253
91-2198	SRR1792472	USA	Cervid	1991	SB0265	30425994	https://doi.org/10.3389/fvets.2018.00253
91-2202	SRR1792473	USA	Cervid	1991	SB0265	30425994	https://doi.org/10.3389/fvets.2018.00253
91-3701	SRR1792475	USA	Cervid	1991	SB0265	30425994	https://doi.org/10.3389/fvets.2018.00253
91-3706	SRR1792476	USA	Cervid	1991	SB0265	30425994	https://doi.org/10.3389/fvets.2018.00253
91-3945	SRR7240394	USA	Cervid	1991	SB0265	30425994	https://doi.org/10.3389/fvets.2018.00253
91-4334	SRR7240390	USA	Bovine	1991	SB0121	30425994	https://doi.org/10.3389/fvets.2018.00253
91-4755	SRR1792477	USA	Bovine	1991	SB0121	30425994	https://doi.org/10.3389/fvets.2018.00253
92-0640	SRR7240203	USA	Cervid	1992	SB0121	30425994	https://doi.org/10.3389/fvets.2018.00253
92-3043	SRR1792480	USA	Bovine	1992	SB0265	30425994	https://doi.org/10.3389/fvets.2018.00253
92-5243	SRR7240045	USA	Bovine	1992	SB1195	30425994	https://doi.org/10.3389/fvets.2018.00253
94-0704	SRR1792484	USA	Cervid	1994	SB0265	30425994	https://doi.org/10.3389/fvets.2018.00253
94-4243	SRR7240298	USA	Bovine	1994	SB0265	30425994	https://doi.org/10.3389/fvets.2018.00253
95-1897	SRR7240162	USA	Bovine	1995	SB0121	30425994	https://doi.org/10.3389/fvets.2018.00253
95-2811	SRR7240325	USA	Coyote	1995	SB0265	30425994	https://doi.org/10.3389/fvets.2018.00253
95-3445	SRR7240401	USA	Bovine	1995	SB0121	30425994	https://doi.org/10.3389/fvets.2018.00253
95-3542	SRR7240402	USA	Bovine	1995	SB0119	30425994	https://doi.org/10.3389/fvets.2018.00253
95-4159	SRR7240397	USA	Bovine	1995	SB1090	30425994	https://doi.org/10.3389/fvets.2018.00253
96-0487	SRR1792490	USA	Bovine	1996	SB0121	30425994	https://doi.org/10.3389/fvets.2018.00253
96-1350	SRR7240529	USA	Bovine	1996	SB0121	30425994	https://doi.org/10.3389/fvets.2018.00253
96-2259	SRR7240532	USA	Bovine	1996	SB0121	30425994	https://doi.org/10.3389/fvets.2018.00253
96-2387	SRR7240536	USA	Bovine	1996	SB0121	30425994	https://doi.org/10.3389/fvets.2018.00253
96-2548	SRR7240178	USA	Bovine	1996	SB0121	30425994	https://doi.org/10.3389/fvets.2018.00253
96-2590	SRR7240328	USA	Bovine	1996	SB0121	30425994	https://doi.org/10.3389/fvets.2018.00253
96-3095	SRR7240538	USA	Bovine	1996	SB0121	30425994	https://doi.org/10.3389/fvets.2018.00253
96-3239	SRR1792491	USA	Bovine	1996	SB0121	30425994	https://doi.org/10.3389/fvets.2018.00253
96-3548	SRR7240372	USA	Cervid	1996	SB0121	30425994	https://doi.org/10.3389/fvets.2018.00253
97-1635	SRR7240446	USA	Bovine	1997	SB0121	30425994	https://doi.org/10.3389/fvets.2018.00253
97-2051	SRR1792492	USA	Bovine	1997	SB0121	30425994	https://doi.org/10.3389/fvets.2018.00253
97-2997	SRR7240066	USA	Bovine	1997	SB0121	30425994	https://doi.org/10.3389/fvets.2018.00253
97-2998	SRR7240065	USA	Bovine	1997	SB0121	30425994	https://doi.org/10.3389/fvets.2018.00253
97-3263	SRR7240072	USA	Bovine	1997	SB0121	30425994	https://doi.org/10.3389/fvets.2018.00253
97-3823	SRR7240116	USA	Cervid	1997	SB0265	30425994	https://doi.org/10.3389/fvets.2018.00253
97-3824	SRR7240117	USA	Cervid	1997	SB0265	30425994	https://doi.org/10.3389/fvets.2018.00253
97-3828	SRR7240115	USA	Cervid	1997	SB0265	30425994	https://doi.org/10.3389/fvets.2018.00253
97-3830	SRR7240103	USA	Cervid	1997	SB0265	30425994	https://doi.org/10.3389/fvets.2018.00253
97-3831	SRR7240106	USA	Cervid	1997	SB0265	30425994	https://doi.org/10.3389/fvets.2018.00253
97-3832	SRR7240099	USA	Cervid	1997	SB0265	30425994	https://doi.org/10.3389/fvets.2018.00253
97-3833	SRR7240101	USA	Cervid	1997	SB0265	30425994	https://doi.org/10.3389/fvets.2018.00253
97-3834	SRR7240028	USA	Cervid	1997	SB0265	30425994	https://doi.org/10.3389/fvets.2018.00253
97-3836	SRR7240029	USA	Cervid	1997	SB0265	30425994	https://doi.org/10.3389/fvets.2018.00253
97-3837	SRR7240456	USA	Cervid	1997	SB0265	30425994	https://doi.org/10.3389/fvets.2018.00253
97-3839	SRR1792496	USA	Cervid	1997	SB0265	30425994	https://doi.org/10.3389/fvets.2018.00253
98-0130	SRR7240454	USA	Bovine	1998	SB0121	30425994	https://doi.org/10.3389/fvets.2018.00253
98-0290	SRR7240459	USA	Cervid	1998	SB0265	30425994	https://doi.org/10.3389/fvets.2018.00253
98-0858	SRR1792498	USA	Cervid	1998	SB0265	30425994	https://doi.org/10.3389/fvets.2018.00253
98-0863	SRR7240443	USA	Cervid	1998	SB0265	30425994	https://doi.org/10.3389/fvets.2018.00253
98-1399	SRR7240452	USA	Cervid	1998	SB0265	30425994	https://doi.org/10.3389/fvets.2018.00253
98-1511	SRR1792500	USA	Cervid	1998	SB0265	30425994	https://doi.org/10.3389/fvets.2018.00253
98-1793	SRR7240192	USA	Bovine	1998	SB0121	30425994	https://doi.org/10.3389/fvets.2018.00253
99-0271	SRR7240502	USA	Bovine	1999	SB0121	30425994	https://doi.org/10.3389/fvets.2018.00253
99-0380	SRR1792502	USA	Bovine	1999	SB0121	30425994	https://doi.org/10.3389/fvets.2018.00253
99-1078	SRR7240031	USA	Bovine	1999	SB0121	30425994	https://doi.org/10.3389/fvets.2018.00253
99-2264	SRR1792505	USA	Bovine	1999	SB0265	30425994	https://doi.org/10.3389/fvets.2018.00253
99-2760	SRR7240038	USA	Bovine	1999	SB0121	30425994	https://doi.org/10.3389/fvets.2018.00253
TB-8	ERR2851361	Lebanon	Human	2016	SB0121	30594126	https://doi.org/10.1186/s12879-018-3626-3
A12	SRR7851300	France	Bovine	2001	SB0837	31130937	https://doi.org/10.3389/fmicb.2019.00955
A6	SRR7851349	France	Bovine	1996	SB0121	31130937	https://doi.org/10.3389/fmicb.2019.00955
A8	SRR7851318	France	Bovine	1999	SB0121	31130937	https://doi.org/10.3389/fmicb.2019.00955
B1	SRR7851303	France	Goat	2002	SB0152	31130937	https://doi.org/10.3389/fmicb.2019.00955
B10	SRR7851332	France	Bovine	2008	SB0121	31130937	https://doi.org/10.3389/fmicb.2019.00955
B6	SRR7851343	France	Bovine	2007	SB0339	31130937	https://doi.org/10.3389/fmicb.2019.00955
C7	SRR7851310	France	Bovine	2009	SB0999	31130937	https://doi.org/10.3389/fmicb.2019.00955
D4	SRR7851335	France	Bovine	2011	SB0121	31130937	https://doi.org/10.3389/fmicb.2019.00955
E3	SRR7851382	France	Bovine	2011	SB0295	31130937	https://doi.org/10.3389/fmicb.2019.00955
E4	SRR7851308	France	Bovine	2006	SB0121	31130937	https://doi.org/10.3389/fmicb.2019.00955
F11	SRR7851357	France	Bovine	1999	SB0121	31130937	https://doi.org/10.3389/fmicb.2019.00955
F12	SRR7851358	France	Bovine	1999	SB0121	31130937	https://doi.org/10.3389/fmicb.2019.00955
F7	SRR7851319	France	Bovine	1999	SB0121	31130937	https://doi.org/10.3389/fmicb.2019.00955
G3	SRR7851363	France	Bovine	2000	SB0121	31130937	https://doi.org/10.3389/fmicb.2019.00955
G7	SRR7851301	France	Bovine	2000	SB0339	31130937	https://doi.org/10.3389/fmicb.2019.00955
